# Supplementary material for: Mutations in the spliceosomal gene SNW1 cause neurodevelopment disorders with microcephaly
Source: J Clin Invest. 2025 Jul 3;135(18):e186119. doi: 10.1172/JCI186119 (PMC12435841; doi:10.1172/JCI186119)
Supplement: Supporting data values [file jci-135-186119-s229.xlsx]

## Sheet: Fig. 1E
WT	F412Lfs*17
1.04513	0.333984
0.970838	0.306773
0.984036	0.272135

## Sheet: Fig. 1F
SNW1_WT	SNW1 F412Lfs*17
0.92445	0.911722
1.00463	0.849685
1.01279	0.868541
1.06314	0.883723

## Sheet: Fig. 1G
WT
Medium	CHX
1.00463	0.953739
1.01279	1.20164
1.0558	0.904379
1.01748	1.19334
F412L*fs
Medium	CHX
1.03826	2.1672
0.989085	1.65004
1.00637	2.01391
0.99424	1.50873
1.1019

## Sheet: Fig. 1H
Mcok	WT	G61_G62 del	A63P	D205A	M230R H231Y	D57_K110del	V90_K110del	V111_E142	p.F412Lfs*17
0.194543	1	0.528369	0.853791	0.845121	1.29028	0.823908	0.894076	1.02028	1.52277
0.204199	1	0.767009	1.06183	0.85072	1.43786	0.769442	0.918253	0.975415	1.51296
0.170181	1	0.829339	0.929521	0.838544	1.12047	0.753422	0.719004	1.03549	1.41997
0.182181	1	0.759339	0.989521	0.823544	1.23047	0.733422	0.899004	1.05798	1.50967
0.18795	1	0.65411	0.8651	0.85578	1.34588	0.7891	0.64875		1.68425
0.16895	1	0.859241	1.05781	0.756821	1.25782	0.687125	1.05782		1.58125
0.204893	1		1.15472		1.35784	0.578644	1.02485
	1				1.18946

## Sheet: Fig. 3B
Control	Bx42 RNAi
4.13215	1.7182
3.33402	1.05302
4.02078	2.73633
4.4377	2.91185
3.42026	4.09261
4.21435	2.08417
4.70126	3.47447
4.36216	2.52632

## Sheet: Fig. 3C
Control	Bx42 RNAi
1	0.528
1	0.501
1	0.4

## Sheet: Fig. 3E
Control	Bx42 RNAi
103	62
95	60
101	53
101	59
97	59
93	60
92	67
97	52
97
96

## Sheet: Fig. 3F
Control	Bx42 RNAi
44.5946	0
43.662	0
39.0625	0
36.6197	0
45	0
46.2366	0
39.1304	0
34.0206	0
28.866
39.5833

## Sheet: Fig. 3I
Control	Luciferase +Bx42 RNAi	SNW1_WT +Bx42 RNAi
5.08278	0.564078	2.58959
4.97813	2.29393	3.9898
5.02361	0.790492	4.23476
3.6826	3.40029	3.97049
4.69464	0.560944	4.00123
3.52608	0.471005	3.49736
4.56405		4.33259
3.13551

## Sheet: Fig. 3J
Control	SNW1_WT
3.13243	4.51776
4.64225	3.75998
5.15673	4.5186
4.87021	4.18861
4.40366	4.32288
4.79672	4.1041
4.50984	4.16435
4.87438	5.37656
	4.16491

[truncated: 16 more sheets: Fig. 3L, Fig. 3M, Fig. 4C, Fig. 4D, Fig. 4I, Fig. 4J, Fig. 4K, Fig. 4L, Fig. 6K, S2D, S2H, S3H, S6I, S8, S9C, S9F]
